# Supplementary material for: Toward Personalized Oral Diagnosis: Distinct Microbiome Clusters in Periodontitis Biofilms
Source: Front Cell Infect Microbiol. 2021 Dec 22;11:747814. doi: 10.3389/fcimb.2021.747814 (PMC8727345; doi:10.3389/fcimb.2021.747814)
Supplement: Supplementary Material 1 — Participants’ data. Columns list the data as follows: (A) Sample names indicate the individual subjects’ code and the tooth position in the quadrat. H stands for “clinically healthy” tooth. (B) age of the participant. (C) gender of the participant (male/female). (D) Sampling sites: db, disto buccal; dl, disto lingual; dp, disto palatinal; ml, mesio lingual; mp, mesio palatinal; mb, mesio buccal. (E) type of the pocket on the scale of 1-3. (F) roots: MR, multiple root; SR, single root. (G) Probing pocket depth. (H) Clinical attachment level (CAL), (I) gingival index (GI), (J) plaque index (PI). [file Table_1.xlsx]

## Sheet: Munka1
Sample name	Age	Gender	Sampling site	Type of periodontal pocket	Roots	PPD	CAL	GI	PI
P1 13	41	F	mb	3	SR	6	7	2	0
P1 16	41	F	db	3	MR	6	6	2	3
P1 23	41	F	db	2	SR	4	4	1	0
P1 26	41	F	dp	3	MR	6	8	2	0
P1 32	41	F	dl	2	SR	4	4	2	0.5
P1 33H	41	F	db	1	SR	2	2	2	0.5
P1 37	41	F	db	3	MR	6	8	2	1.5
P1 42	41	F	ml	2	SR	4	7	2	0
P1 47	41	F	db	2	MR	4	6	2	2
P2 16	51	M	dp	3	MR	9	13	2	0
P2 17	51	M	dp	3	MR	9	9	2	0
P2 23	51	M	mp	2	SR	4	4	1	0
P2 24	51	M	dp	2	MR	5	5	2	0
P2 33	51	M	mb	2	SR	5	5	2	0
P2 41H	51	M	mb	1	SR	2	5	1	0
P2 43	51	M	mb	2	SR	4	4	2	0
P2 47	51	M	dl	2	MR	4	4	2	0
P3 11	53	F	mb	3	SR	7	7	2	0
P3 16	53	F	db	3	MR	7	7	2	0.5
P3 22	53	F	dp	2	SR	5	5	1	0
P3 25	53	F	mp	2	SR	4	4	2	0
P3 37	53	F	mb	3	MR	6	6	1	0.5
P3 38	53	F	dl	2	MR	5	5	2	0
P3 41H	53	F	mb	1	SR	2	2	1	0
P3 44	53	F	dl	3	SR	6	6	1	0
P3 46	53	F	ml	3	MR	6	6	2	0
P4 14	48	M	mp	3	MR	10	10	2	3
P4 25	48	M	dp	3	SR	6	6	2	1
P4 34	48	M	db	2	SR	4	4	2	3
P4 41H	48	M	db	1	SR	2	6	1	3
P4 44	48	M	db	2	SR	5	6	2	2.5
P5 11H	47	M	mp	1	SR	2	2	1	0
P5 13	47	M	db	2	SR	4	4	2	0
P5 27	47	M	mb	2	MR	4	5	2	0
P5 32	47	M	db	3	SR	7	7	2	1
P5 46	47	M	db	3	MR	6	6	2	0
P6 11	40	M	dp	2	SR	5	5	2	0.5
P6 16	40	M	mp	2	MR	4	5	2	2.5
P6 21	40	M	dp	2	SR	5	5	2	0.5
P6 26	40	M	mp	2	MR	4	4	2	2.5
P6 32H	40	M	mb	1	SR	2	2	2	1
P6 33	40	M	mb	3	SR	6	6	2	1
P6 36	40	M	mp	2	MR	5	5	2	1.5
P6 43	40	M	mb	3	SR	6	6	2	0.5
P6 46	40	M	dl	2	MR	5	5	2	1
P7 14	50	M	mp	3	SR	12	12	2	0
P7 24	50	M	dp	3	SR	10	12	2	0
P7 32	50	M	ml	3	SR	5	6	0	0
P7 33H	50	M	db	1	SR	3	3	2	0
P7 43	50	M	mb	2	SR	5	5	2	0
P8 16	61	M	db	2	MR	5	5	2	1
P8 17	61	M	dp	2	MR	6	6	2	1
P8 26	61	M	db	2	MR	5	6	2	2
P8 27	61	M	dp	2	MR	4	4	2	2
P8 34	61	M	db	2	SR	5	7	2	0
P8 37	61	M	dl	2	MR	5	5	2	0
P8 41H	61	M	ml	1	SR	2	2	1	0
P8 44	61	M	db	2	SR	5	5	2	1
P8 47	61	M	dl	2	MR	5	5	2	1
P9 11H	62	F	db	1	SR	2	2	1	0
P9 17	62	F	mp	2	MR	5	5	2	0
P9 35	62	F	ml	2	SR	5	6	2	0.5
P9 44	62	F	ml	2	SR	4	4	2	0
LC P1 13	41	F	mb	3	SR	6	7	2	0
LC P1 16	41	F	db	3	MR	6	6	2	3
LC P1 23	41	F	db	2	SR	4	4	1	0
LC P1 26	41	F	dp	3	MR	6	8	2	0
LC P1 32	41	F	dl	2	SR	4	4	2	0.5
LC P1 37	41	F	db	3	MR	6	8	2	1.5
LC P1 42	41	F	ml	2	SR	4	7	2	0
LC P1 47	41	F	db	2	MR	4	6	2	2
LC P2 16	51	M	dp	3	MR	9	13	2	0
LC P2 17	51	M	dp	3	MR	9	9	2	0
LC P2 23	51	M	mp	2	SR	4	4	1	0
LC P2 24	51	M	dp	2	MR	5	5	2	0
LC P2 33	51	M	mb	2	SR	5	5	2	0
LC P2 43	51	M	mb	2	SR	4	4	2	0
LC P2 47	51	M	dl	2	MR	4	4	2	0
LC P3 16	53	F	db	3	MR	7	7	2	0.5
LC P3 22	53	F	dp	2	SR	5	5	1	0
LC P3 38	53	F	dl	2	MR	5	5	2	0
LC P3 44	53	F	dl	3	SR	6	6	1	0
LC P4 14	48	M	mp	3	MR	10	10	2	3
LC P4 25	48	M	dp	3	SR	6	6	2	1
LC P4 34	48	M	db	2	SR	4	4	2	3
LC P4 44	48	M	db	2	SR	5	6	2	2.5
LC P5 13	47	M	db	2	SR	4	4	2	0
LC P5 26	47	M	dp	3	MR	7	8	2	0
LC P5 27	47	M	mb	2	MR	4	5	2	0
LC P5 32	47	M	db	3	SR	7	7	2	1
LC P5 36	47	M	ml	2	MR	4	4	2	0.5
LC P5 45	47	M	db	2	SR	4	4	2	1
LC P5 46	47	M	db	3	MR	6	6	2	0
LC P6 11	40	M	dp	2	SR	5	5	2	0.5
LC P6 16	40	M	mp	2	MR	4	5	2	2.5
LC P6 21	40	M	dp	2	SR	5	5	2	0.5
LC P6 26	40	M	mp	2	MR	4	4	2	2.5
LC P6 33	40	M	mb	3	SR	6	6	2	1
LC P6 36	40	M	mp	2	MR	5	5	2	1.5
LC P6 43	40	M	mb	3	SR	6	6	2	0.5
LC P6 46	40	M	dl	2	MR	5	5	2	1
LC P7 14	50	M	mp	3	SR	12	12	2	0
LC P7 24	50	M	dp	3	SR	10	12	2	0
LC P7 32	50	M	ml	3	SR	5	6	0	0
LC P7 43	50	M	mb	2	SR	5	5	2	0
LC P8 16	61	M	db	2	MR	5	5	2	1
LC P8 17	61	M	dp	2	MR	6	6	2	1
LC P8 26	61	M	db	2	MR	5	6	2	2
LC P8 27	61	M	dp	2	MR	4	4	2	2
LC P8 34	61	M	db	2	SR	5	7	2	0
LC P8 37	61	M	dl	2	MR	5	5	2	0
LC P8 44	61	M	db	2	SR	5	5	2	1
LC P8 47	61	M	dl	2	MR	5	5	2	1
LC P9 13	62	F	dp	2	SR	5	5	2	0
LC P9 17	62	F	mp	2	MR	5	5	2	0
LC P9 22	62	F	db	3	SR	6	7	2	0
LC P9 28	62	F	mp	3	MR	6	6	2	0
LC P9 31	62	F	db	2	SR	5	6	2	0
LC P9 35	62	F	db	2	SR	5	6	2	0.5
LC P9 42	62	F	ml	2	SR	5	8	2	0
LC P9 44	62	F	ml	2	SR	4	4	2	0
