# Supplementary material for: Toward Personalized Oral Diagnosis: Distinct Microbiome Clusters in Periodontitis Biofilms
Source: Front Cell Infect Microbiol. 2021 Dec 22;11:747814. doi: 10.3389/fcimb.2021.747814 (PMC8727345; doi:10.3389/fcimb.2021.747814)
Supplement: Supplementary Material 2 — Sample ID table. [file Table_2.xlsx]

## Sheet: Munka1
Sample_ID	Category
P3_44	Cluster_I
P3_46	Cluster_I
LC_P3_16	Cluster_I
P3_16	Cluster_I
LC_P3_22	Cluster_I
LC_P3_44	Cluster_I
P3_11	Cluster_I
P1_13	Cluster_I
P1_32	Cluster_I
P1_16	Cluster_I
LC_P2_24	Cluster_I
P5_27	Cluster_I
LC_P5_27	Cluster_I
P5_46	Cluster_I
P6_16	Cluster_I
LC_P5_26	Cluster_I
LC_P5_46	Cluster_I
P2_17	Cluster_I
LC_P2_17	Cluster_I
LC_P2_16	Cluster_I
P2_24	Cluster_I
P6_26	Cluster_I
P2_23	Cluster_I
LC_P2_23	Cluster_I
LC_P2_47	Cluster_I
P2_47	Cluster_I
P5_32	Cluster_I
LC_P5_32	Cluster_I
P2_16	Cluster_I
P3_37	Cluster_I
P3_41H	Cluster_I
P3_22	Cluster_I
LC_P3_38	Cluster_I
P1_26	Cluster_I
P3_25	Cluster_I
P3_38	Cluster_I
LC_P7_14	Cluster_II
LC_P9_22	Cluster_II
P9_35	Cluster_II
LC_P9_35	Cluster_II
LC_P9_17	Cluster_II
LC_P9_28	Cluster_II
LC_P6_26	Cluster_II
LC_P1_13	Cluster_II
LC_P1_16	Cluster_II
P8_16	Cluster_II
P8_26	Cluster_II
P8_37	Cluster_II
P8_34	Cluster_II
P8_44	Cluster_II
LC_P8_47	Cluster_II
LC_P8_16	Cluster_II
LC_P8_26	Cluster_II
LC_P8_34	Cluster_II
LC_P9_13	Cluster_II
P9_17	Cluster_II
LC_P1_26	Cluster_II
LC_P1_32	Cluster_II
LC_P8_44	Cluster_II
P4_14	Cluster_II
P4_34	Cluster_II
P4_41H	Cluster_II
P4_25	Cluster_II
LC_P4_44	Cluster_II
LC_P4_14	Cluster_II
P4_44	Cluster_II
P8_27	Cluster_II
LC_P8_37	Cluster_II
LC_P8_27	Cluster_II
P8_47	Cluster_II
P7_14	Cluster_II
P7_24	Cluster_II
P7_43	Cluster_II
LC_P7_24	Cluster_II
P6_11	Cluster_II
P6_21	Cluster_II
P6_33	Cluster_II
P6_43	Cluster_II
P7_32	Cluster_II
LC_P7_32	Cluster_II
LC_P7_43	Cluster_II
P6_32H	Cluster_III
LC_P6_43	Cluster_III
P2_43	Cluster_III
LC_P2_43	Cluster_III
P2_33	Cluster_III
P7_33H	Cluster_III
LC_P1_37	Cluster_III
P1_42	Cluster_III
LC_P1_42	Cluster_III
P2_41H	Cluster_III
LC_P2_33	Cluster_III
P5_13	Cluster_III
P9_44	Cluster_III
LC_P9_44	Cluster_III
P9_11H	Cluster_III
LC_P5_36	Cluster_III
LC_P9_42	Cluster_III
LC_P9_31	Cluster_III
P8_17	Cluster_III
P1_33H	Cluster_III
LC_P8_17	Cluster_III
LC_P5_13	Cluster_III
P1_37	Cluster_III
P5_11H	Cluster_III
LC_P5_45	Cluster_III
LC_P1_47	Cluster_III
P1_47	Cluster_III
LC_P1_23	Cluster_III
P8_41H	Cluster_III
P1_23	Cluster_III
P6_36	Cluster_III
P6_46	Cluster_III
LC_P6_46	Cluster_III
LC_P6_36	Cluster_III
LC_P6_33	Cluster_III
LC_P6_11	Cluster_III
LC_P6_16	Cluster_III
LC_P6_21	Cluster_III
LC_P4_25	Cluster_III
LC_P4_34	Cluster_III
