# Supplementary material for: Toward Personalized Oral Diagnosis: Distinct Microbiome Clusters in Periodontitis Biofilms
Source: Front Cell Infect Microbiol. 2021 Dec 22;11:747814. doi: 10.3389/fcimb.2021.747814 (PMC8727345; doi:10.3389/fcimb.2021.747814)
Supplement: Supplementary Material 3 — STAMP data. [file Table_3.xlsx]

## Sheet: Munka1
Level_1	Level_2	Level_3	Level_4	Level_5	Level_6	Level_7	Observation Ids	P3_11	P3_16	P3_22	P3_25	P3_37	P3_38	P3_41H	P3_44	P3_46	P4_14	P4_25	P4_34	P4_41H	P4_44	P5_11H	P5_13	P5_27	P5_32	P5_46	P6_11	P6_16	P6_21	P6_26	P6_32H	P6_33	P6_36	P6_43	P6_46	P7_14	P7_24	P7_32	P7_33H	P7_43	P8_16	P8_17	P8_26	P8_27	P8_34	P8_37	P8_41H	P8_44	P8_47
k__Bacteria	p__Candidatus Saccharibacteria	c__(Candidatus Saccharibacteria)	o__(Candidatus Saccharibacteria)	f__(Candidatus Saccharibacteria)	g__(Candidatus Saccharibacteria)	s__(Candidatus Saccharibacteria)	ID95818	0	0	0	0	0	0	0	0	0	0	0	0	0	3	159	60	0	22	0	240	0	245	0	7	109	6	0	10	0	1	1	0	10	0	0	0	0	0	0	0	0	0
k__Bacteria	p__Bacteroidetes	c__Bacteroidia	o__Bacteroidales	f__Porphyromonadaceae	g__Porphyromonas	s__Porphyromonas gingivalis	ID837	1901	3876	1177	691	947	722	937	2964	3334	1388	2	667	892	1	370	19	2519	3157	2074	55	1268	617	1952	8	835	143	210	64	15	7	2	5	22	0	1	0	0	0	0	5	1	1
k__Bacteria	p__Bacteroidetes	c__Bacteroidia	o__Bacteroidales	f__Prevotellaceae	g__Prevotella	s__Prevotella dentalis	ID52227	0	0	31	3	0	0	1	0	0	28	1	9	11	0	0	0	0	0	0	0	0	0	0	0	0	0	0	0	0	0	7	0	1	0	0	0	0	0	0	0	0	0
k__Bacteria	p__Bacteroidetes	c__Bacteroidia	o__Bacteroidales	f__Prevotellaceae	g__Prevotella	s__Prevotella denticola	ID28129	0	0	6	1	0	0	0	0	0	0	2	1	0	0	0	0	0	0	0	1	16	4	14	0	0	3	0	2	1	0	0	0	0	0	1	0	0	0	0	0	1	642
k__Bacteria	p__Bacteroidetes	c__Bacteroidia	o__Bacteroidales	f__Prevotellaceae	g__Prevotella	s__Prevotella intermedia	ID28131	352	3	426	488	1	899	21	53	18	0	1	1	0	0	4	1	0	0	0	68	61	111	1	6	2	16	34	26	310	350	722	3	76	0	0	0	0	0	0	1	0	0
k__Bacteria	p__Bacteroidetes	c__Bacteroidia	o__Bacteroidales	f__Prevotellaceae	g__Prevotella	s__Prevotella melaninogenica	ID28132	0	0	9	11	6	3	9	0	0	22	31	9	5	1	0	1	0	0	0	1	82	2	2	2	0	3	1	1	0	0	0	8	28	5	494	1	0	0	0	158	4	2
k__Bacteria	p__Bacteroidetes	c__Bacteroidia	o__Bacteroidales	f__Prevotellaceae	g__Prevotella	s__Prevotella oris	ID28135	14	0	81	3	0	158	4	0	1	261	401	262	98	45	2	7	10	56	3	0	10	51	20	0	1	2	0	8	29	25	6	1	23	0	4	9	72	2	4	0	0	39
k__Bacteria	p__Bacteroidetes	c__Bacteroidia	o__Bacteroidales	f__Tannerellaceae	g__Tannerella	s__Tannerella forsythia	ID28112	699	662	210	186	465	405	145	598	824	2	2	23	2	0	82	41	1445	1454	2108	1071	912	1322	800	7	1535	1619	1696	653	885	681	48	15	1090	1277	63	1141	1003	2304	2281	22	1616	116
k__Bacteria	p__Bacteroidetes	c__Flavobacteriia	o__Flavobacteriales	f__Flavobacteriaceae	g__Capnocytophaga	s__Capnocytophaga gingivalis	ID1017	0	0	1	1	0	0	0	0	0	2	0	0	0	0	7	0	0	0	0	13	6	1	0	107	1	0	0	1	0	11	59	5	0	0	0	0	0	0	0	1	0	0
k__Bacteria	p__Bacteroidetes	c__Flavobacteriia	o__Flavobacteriales	f__Flavobacteriaceae	g__Capnocytophaga	s__Capnocytophaga sputigena	ID1019	0	0	12	1	0	0	1	2	0	3	2	2	89	7	145	1	0	1	0	27	21	3	0	342	19	0	0	0	0	18	74	3	2	0	1	1	2	15	23	12	83	1
k__Bacteria	p__Fusobacteria	c__Fusobacteriia	o__Fusobacteriales	f__Fusobacteriaceae	g__Fusobacterium	s__Fusobacterium nucleatum	ID851	106	558	427	150	233	832	143	238	317	1857	583	1105	425	906	510	226	407	1971	523	7	66	167	1767	94	13	23	15	85	56	64	16	20	171	3108	169	2118	4461	1772	3087	61	1390	1742
k__Bacteria	p__Fusobacteria	c__Fusobacteriia	o__Fusobacteriales	f__Leptotrichiaceae	g__Leptotrichia	s__Leptotrichia buccalis	ID40542	0	0	0	0	0	0	0	0	0	18	101	9	2	2	0	3	0	0	0	2	0	0	0	0	1	0	0	0	0	0	21	5	34	0	0	0	0	0	0	0	0	0
k__Bacteria	p__Fusobacteria	c__Fusobacteriia	o__Fusobacteriales	f__Leptotrichiaceae	g__Leptotrichia	s__Leptotrichia sp. oral taxon 498	ID712368	0	0	0	0	0	0	0	0	0	0	11	6	0	23	0	0	0	0	0	0	0	0	0	0	0	0	0	0	0	0	0	0	0	0	0	0	0	0	0	0	0	0
k__Bacteria	p__Proteobacteria	c__Betaproteobacteria	o__Burkholderiales	f__Burkholderiaceae	g__Lautropia	s__Lautropia mirabilis	ID47671	0	0	1	0	3	13	10	0	0	2	3	8	137	25	39	3	0	6	0	4	0	0	0	237	31	1	0	0	0	0	106	118	1	0	1	0	40	11	18	4	20	16
k__Bacteria	p__Proteobacteria	c__Betaproteobacteria	o__Neisseriales	f__Neisseriaceae	g__Eikenella	s__Eikenella corrodens	ID539	1	0	2	0	0	0	0	0	0	14	7	3	47	2	3	1	0	2	1	13	7	71	22	16	0	7	11	16	3	8	20	0	14	2	0	10	11	9	3	1	2	5
k__Bacteria	p__Proteobacteria	c__Betaproteobacteria	o__Neisseriales	f__Neisseriaceae	g__Neisseria	s__Neisseria elongata	ID495	0	0	0	0	0	1	0	1	0	0	1	1	25	5	1	2	0	1	0	1	0	0	0	181	1	0	0	0	0	1	25	6	13	0	0	0	0	0	0	3	0	0
k__Bacteria	p__Proteobacteria	c__Deltaproteobacteria	o__Desulfobacterales	f__Desulfobulbaceae	g__Desulfobulbus	s__Desulfobulbus oralis	ID1986146	69	42	9	16	97	24	13	25	107	91	75	17	36	144	1	3	75	50	85	222	23	67	2	0	141	62	78	40	91	68	0	0	166	26	3	5	8	1	91	0	14	1
k__Bacteria	p__Proteobacteria	c__Deltaproteobacteria	o__Desulfovibrionales	f__Desulfomicrobiaceae	g__Desulfomicrobium	s__Desulfomicrobium orale	ID132132	0	1	0	0	0	0	0	0	0	0	0	0	0	0	10	0	0	0	0	0	0	0	0	0	0	0	0	0	0	0	0	0	0	0	0	0	0	0	0	0	0	0
k__Bacteria	p__Proteobacteria	c__Epsilonproteobacteria	o__Campylobacterales	f__Campylobacteraceae	g__Campylobacter	s__Campylobacter concisus	ID199	0	0	3	4	1	1	3	0	0	13	6	9	0	18	0	28	0	1	0	16	29	10	2	15	1	8	0	2	0	3	2	2	232	0	75	0	1	0	0	5	2	0
k__Bacteria	p__Proteobacteria	c__Epsilonproteobacteria	o__Campylobacterales	f__Campylobacteraceae	g__Campylobacter	s__Campylobacter gracilis	ID824	0	0	14	19	1	8	320	1	0	21	18	1	4	2	3	31	0	1	0	16	68	33	3	18	20	17	2	174	1	49	0	1	9	2	0	7	1	0	1	1	0	13
k__Bacteria	p__Proteobacteria	c__Gammaproteobacteria	o__Cardiobacteriales	f__Cardiobacteriaceae	g__Cardiobacterium	s__Cardiobacterium hominis	ID2718	0	0	7	0	0	1	3	48	0	7	2	0	6	1	123	6	1	1	0	0	0	0	0	0	0	0	0	0	1	5	133	122	8	0	0	0	1	0	0	0	0	0
k__Bacteria	p__Proteobacteria	c__Gammaproteobacteria	o__Pasteurellales	f__Pasteurellaceae	g__Aggregatibacter	s__Aggregatibacter actinomycetemcomitans	ID714	0	0	0	0	0	0	0	0	0	0	0	0	0	0	0	0	0	0	0	0	0	0	0	0	0	0	0	0	36	136	182	14	14	0	0	0	0	0	0	0	0	0
k__Bacteria	p__Proteobacteria	c__Gammaproteobacteria	o__Pasteurellales	f__Pasteurellaceae	g__Aggregatibacter	s__Aggregatibacter aphrophilus	ID732	0	18	4	20	0	16	24	65	53	8	9	3	86	3	25	2	1	0	22	2	0	1	0	2	0	0	0	0	156	118	245	9	8	38	8	0	324	23	3	1	85	0
k__Bacteria	p__Proteobacteria	c__Gammaproteobacteria	o__Pasteurellales	f__Pasteurellaceae	g__Aggregatibacter	s__Aggregatibacter segnis	ID739	0	0	0	0	0	5	0	0	0	1	91	145	26	5	5	1	0	0	0	0	0	0	0	0	0	0	0	0	0	8	23	1	10	0	1	34	47	1	1	7	1	0
k__Bacteria	p__Proteobacteria	c__Gammaproteobacteria	o__Pasteurellales	f__Pasteurellaceae	g__Haemophilus	s__Haemophilus parainfluenzae	ID729	2	0	174	67	717	164	228	5	3	2	5	11	38	169	2	46	6	8	1	9	1	1	1	2667	42	5	2	1	0	0	14	96	4	5	600	3	1	1	3	59	12	3
k__Bacteria	p__Spirochaetes	c__Spirochaetia	o__Spirochaetales	f__Spirochaetaceae	g__Treponema	s__Treponema denticola	ID158	5	1	34	149	1	23	2	2	2	923	193	86	295	833	16	5	1157	477	842	244	476	413	250	1	115	144	88	53	0	2	233	2	0	743	17	416	15	387	1102	2	186	14
k__Bacteria	p__Actinobacteria <actinobacteria>	c__Actinobacteria	o__Actinomycetales	f__Actinomycetaceae	g__Schaalia	s__Schaalia meyeri	ID52773	4	0	19	28	2	0	200	5	0	38	202	20	44	121	3	0	0	0	0	137	34	195	145	322	500	45	284	14	247	170	149	2	55	0	0	0	0	0	0	2	0	0
k__Bacteria	p__Actinobacteria <actinobacteria>	c__Actinobacteria	o__Micrococcales	f__Micrococcaceae	g__Rothia	s__Rothia dentocariosa	ID2047	0	0	0	0	0	0	20	0	0	2	3	130	0	2	652	12	4	9	136	0	12	0	86	78	0	14	0	4	2	1	0	0	0	0	2926	0	0	0	0	10	2	4
k__Bacteria	p__Chloroflexi	c__Anaerolineae	o__Anaerolineales	f__Anaerolineaceae	g__(Anaerolineaceae bacterium oral taxon 439)	s__Anaerolineaceae bacterium oral taxon 439	ID1889813	51	14	10	20	12	4	13	14	37	18	47	4	2	25	0	2	177	4	175	0	8	9	4	0	1	7	0	1	5	2	0	1	0	2	0	3	0	1	28	9	0	0
k__Bacteria	p__Firmicutes	c__Bacilli	o__Lactobacillales	f__Streptococcaceae	g__Streptococcus	s__Streptococcus intermedius	ID1338	0	1	2	12	0	29	12	1	0	11	5	2	7	4	48	18	8	65	1	4	36	8	65	287	3	2	0	12	4	3	1	1	2	28	8	28	68	48	5	2	5	2
k__Bacteria	p__Firmicutes	c__Bacilli	o__Lactobacillales	f__Streptococcaceae	g__Streptococcus	s__Streptococcus mutans	ID1309	0	0	0	0	0	0	0	0	0	1	1	1	0	0	0	0	0	0	0	3	34	2	29	2	6	1623	1	3608	0	0	0	0	0	0	0	0	0	0	0	0	0	0
k__Bacteria	p__Firmicutes	c__Bacilli	o__Lactobacillales	f__Streptococcaceae	g__Streptococcus	s__Streptococcus pneumoniae	ID1313	0	1	0	0	0	0	1	0	0	0	0	0	0	0	1	10	0	1	0	6	2	1	12	864	8	2	0	1	0	0	3	10	0	0	8	0	1	0	0	8	1	6
k__Bacteria	p__Firmicutes	c__Bacilli	o__Lactobacillales	f__Streptococcaceae	g__Streptococcus	s__Streptococcus sanguinis	ID1305	2	0	6	6	234	51	41	25	15	3	6	27	151	80	337	259	2	148	7	5	1	1	1	1183	39	2	0	1	0	2	80	603	2	2	4	0	0	6	7	163	28	2
k__Bacteria	p__Firmicutes	c__Clostridia	o__Clostridiales	f__Lachnospiraceae	g__(Lachnospiraceae bacterium oral taxon 500)	s__Lachnospiraceae bacterium oral taxon 500	ID712991	57	119	32	22	34	71	24	71	81	0	0	0	0	0	0	0	0	0	0	0	0	0	0	0	0	0	0	0	6	2	5	0	2	0	0	0	0	0	0	0	0	0
k__Bacteria	p__Firmicutes	c__Clostridia	o__Clostridiales	f__Peptostreptococcaceae	g__Filifactor	s__Filifactor alocis	ID143361	253	460	184	106	203	204	72	159	262	647	152	161	301	412	8	1	208	326	227	0	0	0	0	0	0	0	0	0	279	524	73	39	326	353	13	171	109	229	240	13	91	2
k__Bacteria	p__Firmicutes	c__Negativicutes	o__Selenomonadales	f__Selenomonadaceae	g__Selenomonas	s__Selenomonas sputigena	ID69823	0	0	4	3	0	0	1	0	0	16	9	32	24	18	0	4	4	12	20	0	11	6	2	0	1	0	0	2	0	0	0	0	4	0	0	4	2	0	1	0	0	2
k__Bacteria	p__Firmicutes	c__Negativicutes	o__Selenomonadales	f__Selenomonadaceae	g__Selenomonas	s__Selenomonas sp. oral taxon 920	ID1884263	0	0	4	0	0	0	0	1	0	2	10	16	1	2	0	0	0	0	0	8	175	27	2	1	37	32	0	579	0	21	0	1	106	0	0	2	3	0	0	3	0	2
k__Bacteria	p__Firmicutes	c__Negativicutes	o__Veillonellales	f__Veillonellaceae	g__Dialister	s__Dialister pneumosintes	ID39950	1	0	18	0	0	68	0	0	0	18	14	3	3	1	5	1	0	0	0	1	63	24	0	1	2	41	1	9	0	0	0	0	6	0	0	4	9	1	0	0	1	39
k__Bacteria	p__Firmicutes	c__Negativicutes	o__Veillonellales	f__Veillonellaceae	g__Veillonella	s__Veillonella dispar	ID39778	0	0	7	10	0	2	11	0	0	7	2	1	0	0	1	6	1	0	0	6	16	7	7	209	46	71	0	44	0	0	0	4	4	4	130	1	1	1	0	98	4	9
k__Bacteria	p__Firmicutes	c__Negativicutes	o__Veillonellales	f__Veillonellaceae	g__Veillonella	s__Veillonella parvula	ID29466	0	0	59	37	45	54	4	16	4	18	127	50	75	113	64	406	0	98	49	89	169	58	87	861	317	784	1	2625	0	49	1	35	170	4	23	0	6	1	3	7	2	378
k__Bacteria	p__Firmicutes	c__Tissierellia	o__Tissierellales	f__Peptoniphilaceae	g__Parvimonas	s__Parvimonas micra	ID33033	1	1	23	59	0	124	66	2	0	204	124	102	84	85	55	14	109	245	91	102	129	136	414	264	483	98	318	50	213	72	96	2	35	811	26	247	350	579	595	8	150	49
[truncated: 79 more columns]
