# Supplementary material for: Toward Personalized Oral Diagnosis: Distinct Microbiome Clusters in Periodontitis Biofilms
Source: Front Cell Infect Microbiol. 2021 Dec 22;11:747814. doi: 10.3389/fcimb.2021.747814 (PMC8727345; doi:10.3389/fcimb.2021.747814)
Supplement: Supplementary Material 4 — Amplicon sequencing data. Page 1: RefSeq data, Page 2: RDP data. In the header the numbers mark the anonymous individual patients and sampled tooth positions (LC and H mean Langer curette and healthy control samples, respectively). [file Table_4.xlsx]

## Sheet: RefSeq_data
Taxon name	P3_11	P3_16	P3_22	P3_25	P3_37	P3_38	P3_41H	P3_44	P3_46	P4_14	P4_25	P4_34	P4_41H	P4_44	P5_11H	P5_13	P5_27	P5_32	P5_46	P6_11	P6_16	P6_21	P6_26	P6_32H	P6_33	P6_36	P6_43	P6_46	P7_14	P7_24	P7_32	P7_33H	P7_43	P8_16	P8_17	P8_26	P8_27	P8_34	P8_37	P8_41H	P8_44	P8_47	P9_11H	P9_17	P9_35	P9_44	P1_13	P1_16	P1_23
Haemophilus parainfluenzae	2	0.333333	174	66.5	717	163.667	228	5	2.5	1.83333	4.5	10.5	37.8333	168.833	2.33333	45.6667	5.66667	7.5	1.33333	8.5	0.666667	1.33333	1.33333	2666.67	41.5	4.83333	2	1	0.166667	0.333333	13.5	95.6667	4.33333	4.5	600.167	2.66667	1.33333	1.16667	3	58.8333	12.3333	3.33333	7.66667	0	1.5	148.5	0.166667	11.5	454.5
Cardiobacterium hominis	0	0	7	0	0	0.5	2.5	47.5	0	6.5	2	0	5.5	0.5	123	6	0.5	0.5	0	0	0	0	0	0	0	0	0	0	0.5	5	133	121.5	7.5	0	0	0	0.5	0	0	0	0	0	1	0	0	2	0	0	0
Dialister pneumosintes	0.6	0	17.6	0	0	68.4	0.4	0	0	18.2	14	2.8	2.8	0.6	4.6	0.6	0.2	0.2	0.2	0.6	63.2	24.4	0.2	1.4	2.4	41	1.4	9	0	0.2	0.2	0.2	5.8	0	0.2	3.8	9	0.6	0.2	0	0.6	39.2	0.4	11	0	0.2	116.4	57	39.8
Candidatus Saccharibacteria	0	0	0	0	0	0	0	0	0	0	0	0	0	3	159	60	0	22	0	240	0	245	0	7	109	6	0	10	0	1	1	0	10	0	0	0	0	0	0	0	0	0	13	0	0	1	0	0	0
Schaalia meyeri	4	0	19	28	2	0	200	5	0	38	202	20	44	121	3	0	0	0	0	137	34	195	145	322	500	45	284	14	247	170	149	2	55	0	0	0	0	0	0	2	0	0	8	56	41	4	11	12	38
Veillonella parvula	0.25	0	58.5	37	45.25	54	3.75	15.5	4	17.5	126.75	50.25	74.75	112.75	63.5	406.25	0.25	98	49.25	88.5	168.5	58	87.25	860.75	317.25	783.75	1	2624.5	0.25	48.75	0.75	35.25	169.75	4.25	22.75	0.25	6.25	1	2.5	6.5	1.75	378.25	667.25	28.25	32.5	1322.75	0	2	172.75
Aggregatibacter segnis	0	0	0	0	0	5	0	0	0	1.33333	91	145.333	25.6667	4.66667	4.66667	1	0	0	0.166667	0	0	0	0	0	0	0	0	0.166667	0	7.66667	23.3333	1	10.1667	0	0.666667	33.5	47	0.833333	1.33333	6.83333	0.666667	0	0	0	0	0	0	0	0
Aggregatibacter aphrophilus	0.166667	18.1667	4	19.5	0	15.5	24.3333	65.1667	53	7.5	8.66667	3	86	2.5	25	2.16667	0.5	0	22.3333	2	0	0.666667	0	1.83333	0	0	0	0	155.833	117.833	245.333	9.33333	8	38.1667	8	0.333333	324.167	23	3.16667	0.5	85	0	191.833	404.667	261.833	159.333	0	8.33333	8.33333
Aggregatibacter actinomycetemcomitans	0	0	0	0	0	0	0	0	0	0	0	0	0	0	0	0	0	0	0	0	0	0	0	0	0	0	0	0	35.8333	135.833	182.333	14	13.6667	0	0	0	0	0	0	0.166667	0	0	0	0	0	0	0	0	0
Lautropia mirabilis	0	0	0.571429	0.142857	2.85714	12.8571	10	0	0.285714	1.57143	2.85714	8.28571	136.857	25.2857	38.7143	2.85714	0	6.42857	0.428571	4	0	0.142857	0	237.286	31.4286	0.857143	0	0.142857	0.142857	0.428571	105.571	118.429	1	0.285714	0.857143	0.142857	40	11	18.1429	4.42857	19.7143	16.1429	6	0	0.857143	103.286	0	0	21.1429
Eikenella corrodens	0.5	0	1.75	0	0.25	0	0	0	0.25	13.75	6.5	2.5	46.5	1.75	3	1.25	0	1.75	0.5	12.5	7	71.25	22.25	15.75	0.25	7	11	16.25	3	8	20	0	13.5	2.25	0.25	9.5	10.75	8.5	2.5	0.5	2	4.5	1	3.25	0.5	16.25	0	0.25	1.75
Desulfomicrobium orale	0	0.5	0	0	0	0	0	0	0	0	0	0	0	0	10	0	0	0	0	0	0	0	0	0	0	0	0	0	0	0	0	0	0	0	0	0	0	0	0	0	0	0	0	0	0	0	0	0	0
Desulfobulbus oralis	68.5	42	9	15.5	97	24	13	25	107	90.5	75	16.5	35.5	143.5	0.5	2.5	74.5	49.5	84.5	222	23	67	2	0	140.5	61.5	78	39.5	90.5	67.5	0	0	166	25.5	2.5	4.5	8	0.5	91	0	14	1	0.5	6.5	41	5.5	132.5	89.5	6.5
Capnocytophaga sputigena	0	0	12.25	0.75	0	0	0.75	2	0	3.25	2	2	88.5	7	144.75	0.5	0	0.75	0	26.5	20.5	3.25	0	341.5	19.25	0	0	0	0.25	17.75	74	3.25	2.25	0	1	1.25	1.75	14.5	23	12.25	83.25	1.25	2.5	0	0	3	0	0	32
Capnocytophaga sp. oral taxon 323	0	0	4	4.33333	1	0.666667	3.33333	0	0	3.33333	6.33333	9.33333	0.333333	18	7	27.6667	0.333333	1	0	29	34.6667	10.3333	2	121.667	2.33333	8.33333	0	3.66667	0.333333	14.3333	61.3333	7.33333	232	0.333333	75	232	0.666667	0	0	5.66667	1.66667	0	0.333333	0.333333	0	2.66667	0	2	46.6667
Capnocytophaga gingivalis	0	0	0.666667	0.666667	0	0	0	0	0	1.66667	0.333333	0	0	0	7	0	0	0.333333	0	12.6667	6	0.666667	0	106.667	1	0.333333	0	1.33333	0	11	59.3333	5.33333	0.333333	0	0	0	0	0	0	0.666667	0	0	0	0	0	0	0	0	15
Campylobacter concisus	0	0	3.33333	3.66667	1	0.666667	3.33333	0	0	13	6	9.33333	0.333333	18	0	27.6667	0.333333	0.666667	0	16.3333	28.6667	9.66667	2	15	1.33333	8	0	2.33333	0.333333	3.33333	2	2	231.667	0.333333	75	0	0.666667	0	0	5	1.66667	0	0.333333	0.333333	0	2.66667	0	2	31.6667
Veillonella dispar	0	0.25	7	9.75	0.25	2.25	10.75	0	0	7	1.5	1	0.25	0	0.75	5.5	0.75	0.25	0.25	6	16	7	6.75	208.75	46	70.5	0.25	44.25	0	0	0	4.25	3.75	3.75	129.75	0.75	0.5	0.5	0	97.75	4.25	8.5	4.75	0	0	0.25	0	12.5	483
Streptococcus sanguinis	2	0.25	6.25	6.25	234.25	51.25	41.25	25	15.25	2.75	6.25	27	150.75	80.25	337	258.75	2	147.5	7	5.25	1.25	1	0.75	1183.25	39	2.25	0	1.25	0	2.25	79.5	603	1.75	1.5	4.25	0	0	6	6.5	162.5	27.5	2.25	245.25	0.25	7	459.75	0	1	197.75
Streptococcus pneumoniae	0	0.5	0.25	0	0.25	0	1.25	0	0	0.25	0	0	0	0	0.75	9.5	0	0.75	0	6.25	1.5	1	11.5	863.75	7.75	1.75	0.25	0.5	0	0.25	2.5	10.25	0.25	0.25	8.25	0	0.5	0	0	7.75	0.5	6	2	0	0	1.5	0	0	81
Streptococcus mutans	0	0	0	0	0	0	0	0	0	0.6	1.2	0.6	0	0	0	0	0	0	0	3.2	34	2.2	29	2.2	5.6	1622.6	0.8	3607.6	0	0	0.2	0	0	0	0	0	0	0	0	0.2	0	0	0	0	0	0	0	0.2	18.2
Streptococcus intermedius	0	1	2.25	12.25	0.25	28.75	12	0.5	0	11	4.75	1.5	7	3.75	47.5	17.5	7.75	65	0.75	4.25	36.25	8	65	286.5	3	2.25	0	11.5	3.5	3	0.5	1	1.5	27.5	8	27.75	68	47.5	5	1.75	5	1.5	21	218	9.25	365.5	0	1.5	55
Rothia dentocariosa	0	0	0	0	0	0.333333	19.6667	0.333333	0	1.66667	2.66667	130.333	0	2.33333	652	11.6667	3.66667	8.66667	136	0	11.6667	0.333333	86	78	0.333333	14.3333	0	3.66667	2	1	0	0.333333	0	0.333333	2926.33	0	0.333333	0	0.333333	9.66667	1.66667	3.66667	20.6667	0.333333	0.666667	56.3333	0.333333	30	552.333
Neisseria elongata	0	0	0.25	0	0	0.75	0	0.5	0	0.25	0.5	1.25	24.75	4.75	0.75	1.75	0	0.5	0	0.5	0	0.25	0	180.75	0.75	0	0	0	0	1.25	25	5.75	12.5	0	0	0	0	0	0	2.5	0	0	4	0	0	8.5	0	0	17.5
Selenomonas sputigena	0.25	0	3.75	3	0	0	0.75	0	0	15.5	8.75	31.5	24	17.75	0	4	4	11.75	19.5	0.25	11	5.75	2	0	0.5	0.25	0.25	2	0	0	0	0	3.75	0.25	0	3.5	2	0	1	0	0	2	0	2.5	1.75	3.5	5	16.5	1
Selenomonas sp. oral taxon 920	0	0	3.75	0.25	0	0	0	0.5	0.25	2.25	10.25	16	0.5	1.75	0	0	0	0	0	7.5	174.5	26.75	1.5	1	36.5	32	0	579	0	21.25	0.25	0.5	105.75	0	0	2.25	2.5	0	0	2.5	0	1.5	0	0.25	0	1.75	0	0	10
Prevotella oris	14	0.25	80.75	2.75	0	157.5	3.5	0	0.75	261	401.25	262.25	98	44.5	1.5	7.25	10	56	2.75	0.25	9.75	50.75	19.75	0	0.5	2	0	8.25	29.25	25	5.75	1	22.75	0	4	8.75	72	2	4.25	0.25	0.25	38.75	9.25	88.25	0	256.5	0	0.25	0
Prevotella melaninogenica	0	0	8.75	10.75	5.5	3	9.25	0.25	0	21.75	30.5	8.75	4.5	1.25	0	1.25	0	0.25	0	0.5	81.5	2	1.75	2	0.25	2.5	0.5	0.75	0.25	0	0.25	8.25	27.75	5	493.75	1.25	0.25	0.25	0	157.5	4	1.5	1.75	1.25	0	2.25	0.25	7	193.75
Prevotella intermedia	351.75	3.25	426.25	488	0.5	899.25	20.75	52.5	18.25	0	0.75	0.75	0	0	3.75	1.25	0	0.25	0.25	67.5	60.5	111.25	0.5	6.25	2	16.25	33.5	26.25	310.25	349.75	721.75	2.5	76	0	0	0.25	0	0	0	0.75	0	0.25	35.75	147.75	76.75	10.25	81.25	178.75	59.25
Prevotella denticola	0	0	5.5	1.25	0	0	0	0	0	0	2	1	0	0	0	0	0	0	0	1	15.75	3.5	13.5	0	0	3.25	0	2.25	0.5	0	0	0	0	0	1	0	0	0	0	0	0.5	641.5	0	0	0	0.75	0	0	5
Prevotella dentalis	0	0	31.2	2.8	0	0	0.8	0	0	28.2	0.6	9.2	10.8	0	0	0.2	0	0	0	0	0	0	0	0	0	0	0	0.2	0	0	7	0.4	1.2	0	0	0	0	0	0	0	0	0	33.2	46.8	7.2	0.4	131.6	106.2	7.2
Parvimonas micra	1.33333	0.666667	22.6667	58.6667	0	124	66	1.66667	0.333333	204.333	124	102	84.3333	85	55.3333	13.6667	109	245	91	102	129	136.333	413.667	264	483	98.3333	318	50.3333	212.667	72	96	2.33333	35.3333	811.333	25.6667	246.667	349.667	579.333	595.333	8.33333	150.333	48.6667	34	176.333	181	36	164.667	28	34
Leptotrichia sp. oral taxon 498	0	0	0	0	0	0	0	0	0	0.2	11.4	5.8	0	22.6	0	0	0	0	0	0	0	0	0	0	0	0	0	0	0	0	0	0	0	0	0	0	0	0	0	0	0	0	0	0	0	0	0	0	0
Leptotrichia buccalis	0	0	0	0	0	0	0.2	0.4	0	18	101.2	9	1.8	1.8	0	2.8	0	0.2	0	1.6	0	0	0	0	1.2	0	0	0.2	0	0.2	21.4	5	34	0	0	0	0	0	0	0	0	0	0	0	0	0	0	0	0
Lachnospiraceae bacterium oral taxon 500	56.5	119	32.25	22	34.25	70.5	24.25	71.25	81	0	0	0	0.25	0	0	0	0	0	0	0	0	0	0	0	0	0	0	0.25	5.5	2	4.75	0	1.75	0	0	0	0	0	0	0	0	0	0.5	0	0	0	0	0	0
Fusobacterium nucleatum	106.2	557.6	426.6	150.2	232.8	831.6	142.6	238.4	317	1856.6	582.6	1105.2	424.6	906.4	509.6	226.4	407.2	1970.6	522.8	6.8	66.4	167.4	1766.6	94.4	13	23	15	85	55.8	63.6	16	20.4	171	3107.6	168.8	2118.4	4460.8	1771.6	3087.2	61.4	1389.6	1742.4	82.6	646.4	887.4	457	2651.2	1384.8	290.2
Campylobacter gracilis	0	0.333333	13.6667	18.6667	0.666667	7.66667	320	0.666667	0	21	18	0.666667	4	1.66667	3.33333	31.3333	0.333333	0.666667	0	16	67.6667	33.3333	2.66667	18.3333	19.6667	17	1.66667	174.333	1.33333	48.6667	0.333333	1	8.66667	2	0.333333	6.66667	1.33333	0.333333	1.33333	0.666667	0.333333	12.6667	51.3333	0.333333	3	49.3333	0	0.333333	17
Anaerolineaceae bacterium oral taxon 439	51	13.5	10	20	12	4	12.5	13.5	37	18	47	4	1.5	25	0	1.5	176.5	4	174.5	0	7.5	8.5	4	0	0.5	7	0	0.5	5	1.5	0	0.5	0	2	0	2.5	0	0.5	27.5	9	0	0	1	1.5	29.5	0	86	52.5	0
Treponema denticola	4.5	0.5	34	148.5	1	22.5	1.5	1.5	1.5	922.5	192.5	85.5	294.5	832.5	15.5	5	1157	477	841.5	244	476	412.5	249.5	1	115	143.5	88	53	0	2	233	2	0	742.5	16.5	415.5	14.5	386.5	1101.5	2	186	14	19	158	446.5	1.5	335.5	1042	10
Tannerella forsythia	699	662	209.5	185.5	464.5	405	144.5	597.5	823.5	1.5	1.5	23	1.5	0	81.5	41	1445	1454	2108	1071	912	1321.5	800	7	1534.5	1619	1696	653	884.5	680.5	47.5	15	1090	1276.5	63	1140.5	1003	2303.5	2281	22	1616	115.5	71.5	203	1304	66.5	2479.5	2043.5	15
Porphyromonas gingivalis	1900.5	3876	1177	691.25	946.5	722	937	2964.25	3333.75	1387.75	1.5	666.5	892.25	0.75	369.5	18.5	2518.5	3157	2074.25	54.5	1268	616.5	1952.25	7.75	835	142.5	209.75	64.25	14.75	6.75	1.5	5.25	21.75	0.25	1	0	0	0.25	0.25	4.5	0.75	1	58.25	14.75	31.75	7.25	8019.25	5085.75	170.75
Filifactor alocis	253	460	184	106	202.5	204.25	72.25	159	261.5	646.5	152	160.75	300.75	412	8	0.75	208	325.5	226.75	0	0	0.25	0	0.25	0	0	0	0	278.5	523.5	73	39	326	353	12.5	171	109	229	239.5	12.5	91.25	1.75	42.5	262	328.25	23.25	0	0	0.5
BacHground colour based on PD complexes
Taxon name	PP_Healthy_Average	PP_Healthy_%	PP_Disease_Average	PP_Disease_%	LC_Disease_Average	LC_Disease_%
Haemophilus parainfluenzae	393.148	12.4542	54.0586	1.16184	34.6466	0.983127
Cardiobacterium hominis	136.389	4.32053	6.37037	0.136914	28.6121	0.811893
Dialister pneumosintes	4.73333	0.149943	27.4704	0.590401	25.9207	0.735523
Candidatus Saccharibacteria	19.8889	0.630041	13.3333	0.286564	35.5172	1.00783
Schaalia meyeri	67.1111	2.12595	69.6852	1.49769	21.3103	0.6047
Veillonella parvula	194.889	6.1737	153.106	3.29061	229.457	6.51105
Aggregatibacter segnis	4.24074	0.134338	6.92593	0.148854	5.59483	0.158758
Aggregatibacter aphrophilus	40.0185	1.26771	62.8981	1.35182	43.4167	1.23199
Aggregatibacter actinomycetemcomitans	1.57407	0.0498636	6.80864	0.146333	1.72989	0.049087
Lautropia mirabilis	81.4762	2.58101	10.2937	0.221234	45.3202	1.286
Eikenella corrodens	9.58333	0.303581	10.0694	0.216415	9.59914	0.272384
Desulfomicrobium orale	1.33333	0.0422374	17.7315	0.38109	14.6121	0.414631
Desulfobulbus oralis	6.11111	0.193588	45.0926	0.969143	35.5776	1.00955
Capnocytophaga sputigena	179.083	5.67301	7.96296	0.171142	40.2586	1.14237
Capnocytophaga sp. oral taxon 323	22.8148	0.722729	12.3395	0.265204	27.5345	0.781316
Capnocytophaga gingivalis	18.6296	0.59015	2.25926	0.0485566	13.8966	0.394327
Campylobacter concisus	4.18519	0.132578	10.0802	0.216648	13.6379	0.386989
Veillonella dispar	61.0833	1.935	56.5741	1.21591	36.5129	1.03609
Streptococcus sanguinis	519.083	16.4435	66.1991	1.42277	139.996	3.9725
Streptococcus pneumoniae	100.528	3.18452	5.2963	0.11383	12.9871	0.36852
Streptococcus mutans	0.511111	0.016191	98.663	2.12049	40.769	1.15686
Streptococcus intermedius	45.6389	1.44575	30.8194	0.66238	25.3319	0.718815
Rothia dentocariosa	435.259	13.7882	158.34	3.40308	247.948	7.03575
Neisseria elongata	27.0833	0.857947	1.69907	0.036517	19.5819	0.555654
Selenomonas sputigena	2.77778	0.0879945	3.95833	0.0850736	7.76724	0.220402
Selenomonas sp. oral taxon 920	1.05556	0.0334379	21.0231	0.451836	31.2629	0.887114
Prevotella oris	12.8611	0.407415	37.6574	0.809344	16.7241	0.474562
Prevotella melaninogenica	50.2778	1.5927	17.6713	0.379797	3.74569	0.106287
Prevotella intermedia	10.8056	0.342299	146.806	3.15519	45.1767	1.28193
Prevotella denticola	0.166667	0.00527967	12.9444	0.278206	4.1681	0.118274
Prevotella dentalis	6.11111	0.193588	11.4889	0.246922	3.97241	0.112721
Parvimonas micra	60.5556	1.91828	151.34	3.25263	99.4425	2.82177
Leptotrichia sp. oral taxon 498	0	0	0.751852	0.016159	10.8379	0.307536
Leptotrichia buccalis	0.777778	0.0246385	3.64074	0.0782478	10.7793	0.305873
Lachnospiraceae bacterium oral taxon 500	2.77778	0.0879945	10.1435	0.218007	7.57328	0.214898
Fusobacterium nucleatum	166.8	5.2839	902.948	19.4064	532.134	15.0998
Campylobacter gracilis	53.7037	1.70123	64.0679	1.37697	68.9885	1.95761
Anaerolineaceae bacterium oral taxon 439	2.77778	0.0879945	16.8889	0.362981	21.7241	0.616442
Treponema denticola	38.9444	1.23368	229.287	4.9279	174.81	4.9604
Tannerella forsythia	45.5	1.44135	797.944	17.1497	564.034	16.005
Porphyromonas gingivalis	273.583	8.66658	1160.81	24.9486	667.134	18.9305
Filifactor alocis	52.8889	1.67542	129.38	2.78066	104.073	2.95317
[truncated: 72 more columns]

## Sheet: RDP_data
Taxon name	P3_11	P3_16	P3_22	P3_25	P3_37	P3_38	P3_41K	P3_44	P3_46	P4_14	P4_25	P4_34	P4_41K	P4_44	P5_11K	P5_13	P5_27	P5_32	P5_46	P6_11	P6_16	P6_21	P6_26	P6_32K	P6_33	P6_36	P6_43	P6_46	P7_14	P7_24	P7_32	P7_33K	P7_43	P8_16	P8_17	P8_26	P8_27	P8_34	P8_37	P8_41K	P8_44	P8_47	P9_11K	P9_17	P9_35	P9_44	P1_13	P1_16	P1_23
Odoribacter	1112	598	43	36	338	210	52	593	701	0	0	0	1	0	1	1	0	0	0	0	0	0	0	0	0	0	0	0	0	0	0	0	1	0	0	0	0	3	0	0	0	0	5	41	1254	4	0	0	0
Porphyromonas	8119	16299	1376	1258	3005	1967	856	7297	6467	3207	211	889	1031	558	505	89	11578	9396	4164	1590	1633	2139	6257	41	6095	2848	14625	1475	5918	1565	466	240	2415	4627	196	565	3913	6851	2697	55	2313	68	802	6426	5494	766	15463	10053	153
Alloprevotella	19	0	155	24	0	498	13	0	7	420	126	594	1195	67	18	33	228	129	35	65	73	422	106	23	65	104	25	47	3	2	19	3	418	15	36	11	30	3	30	13	3	44	11	135	99	35	0	6	2
Prevotella	1996	788	1115	1717	49	4325	93	734	340	2450	896	932	1008	2319	182	315	694	1858	55	3005	1548	1030	1711	858	3608	709	2296	279	2718	1298	1325	31	1693	54	439	468	3564	137	252	458	40	4365	320	3400	786	1505	1250	709	364
Tannerella	3142	3133	200	270	1520	883	159	1486	1780	31	88	18	4	4	96	92	6459	4090	4137	1985	975	1669	1590	15	3013	3471	6904	1321	3464	959	59	18	1106	3434	123	2404	2571	8070	5365	31	3154	323	80	700	3875	106	5112	4315	19
Capnocytophaga	0	0	121	7	0	0	8	29	0	70	338	33	377	54	390	193	0	42	2	338	89	137	11	1661	160	38	150	63	45	431	991	25	291	35	20	233	697	165	173	31	492	218	52	359	48	311	0	4	111
Fusobacterium	1228	1455	241	839	542	2051	833	433	440	2212	1021	750	725	3441	588	332	3590	3306	1363	2422	1013	3006	4285	2634	3399	2926	5375	2166	7962	1631	1265	93	1327	7275	428	3969	10624	7813	8671	127	2809	4991	144	2582	2176	644	4779	2219	371
Leptotrichia	11	0	37	26	0	10	7	42	2	113	157	142	35	66	22	233	4	7	5	139	85	52	42	3	5	20	0	52	3	37	37	35	250	17	13	0	0	0	0	36	3	7	1	9	41	50	0	4	19
Lautropia	0	0	1	0	33	78	41	2	9	3	1	11	167	25	374	19	0	35	17	6	1	0	0	93	11	0	0	2	0	4	373	421	4	0	13	0	161	60	96	2	101	37	8	21	8	97	0	0	10
Eikenella	7	4	14	7	0	6	125	2	2	0	0	0	0	0	1	19	7	65	0	0	0	1	0	0	0	0	0	0	247	50	107	2	25	0	1	0	0	0	0	0	0	0	0	24	0	0	0	0	0
Kingella	0	0	189	2	0	18	2	2	0	1	1	0	2	4	5	42	0	2	10	36	9	4	5	113	5	2	0	3	0	4	2	211	1	2	42	2	9	6	11	2	15	35	23	3	0	65	0	0	11
Neisseria	0	0	15	5	3	4	12	73	0	0	0	1	20	12	51	6	0	10	5	3	1	1	0	957	2	0	4	2	7	4	222	14	13	2	13	4	16	6	2	5	18	15	1	3	0	4	0	2	58
Desulfomicrobium	0	4	0	0	0	0	0	0	0	0	0	0	0	0	12	0	0	0	0	0	0	0	0	2	0	0	0	0	0	0	0	0	0	0	0	0	0	0	0	0	0	0	0	0	0	0	0	0	1
Campylobacter	1325	4792	359	224	1210	1082	652	1011	1317	347	150	47	188	309	119	365	1119	1144	288	1512	466	809	1032	672	1326	1048	3921	974	2058	527	632	18	514	1351	199	896	1211	1321	1368	48	252	1327	110	1182	555	296	643	138	75
Cardiobacterium	0	0	10	0	0	14	2	9	2	3	0	0	1	1	7	3	4	0	7	0	0	0	0	0	0	0	0	0	0	11	43	4	2	15	3	2	11	0	0	0	3	2	57	9	13	303	0	0	0
Aggregatibacter	0	4	1	1	8	2	13	123	104	8	7	5	85	4	36	3	4	0	60	6	0	0	0	20	0	0	0	0	148	206	381	25	14	2	3	2	18	0	0	0	3	0	6	29	10	4	0	17	10
Haemophilus	0	11	26	35	286	45	33	13	7	2	55	24	12	18	3	17	4	5	2	11	1	3	0	280	4	6	0	2	117	46	68	90	31	37	835	20	209	22	6	36	46	7	44	176	109	161	0	6	115
Pseudomonas	0	0	1	3	0	0	16	2	0	0	2	17	0	0	47	19	0	2	0	0	0	0	0	2	0	0	0	2	0	0	7	117	0	11	38	0	0	0	2	184	53	11	49	0	0	1	0	0	8
Spirochaeta	4	0	3	50	5	4	2	2	4	374	45	28	118	421	5	3	925	251	296	174	201	201	201	2	90	126	132	49	0	0	100	2	1	749	18	362	14	543	994	1	113	15	5	74	282	0	276	840	4
Treponema	7179	13898	2174	606	7390	4006	1019	3108	6176	1323	252	79	388	1470	60	49	5761	1729	2719	3771	2283	1997	4974	40	8678	4104	12132	1161	3302	2814	754	42	733	847	19	495	530	1524	1068	10	142	59	51	2800	4939	81	3285	2223	98
Actinomyces	41	8	28	124	33	80	338	9	9	68	196	70	232	78	1203	2628	22	338	10	186	162	155	171	849	588	617	407	4944	423	241	339	2981	117	81	190	31	108	60	49	161	588	40	686	74	89	324	21	79	328
Corynebacterium	0	4	1	3	3	6	4	2	0	3	23	4	1	8	173	2309	0	5	8	34	17	9	12	28	9	6	4	12	10	82	66	173	56	4	15	4	11	3	2	8	3	7	15	6	0	4	5	6	26
Rothia	0	0	3	3	3	2	45	0	0	0	1	7	1	0	442	3	0	2	28	2	1	0	11	15	0	2	0	5	3	0	2	9	0	4	419	0	0	0	2	6	3	2	21	0	0	16	0	2	81
Propionibacterium	4	4	33	3	3	4	7	64	14	0	1	1	1	0	7	4	4	7	15	0	1	0	0	10	4	2	0	3	0	0	3	5	0	2	6	0	2	0	0	20	5	2	8	3	3	1	0	2	41
Gemella	4	0	3	7	3	58	2	0	0	11	34	31	40	5	4	9	4	15	2	16	17	8	7	121	4	2	0	7	3	11	5	7	22	20	41	24	94	0	4	38	9	15	14	94	8	41	0	0	9
Streptococcus	7	8	35	62	441	175	158	46	16	97	69	223	162	96	292	444	71	445	30	48	97	94	243	2233	286	3052	21	6585	82	22	141	591	37	248	1882	86	314	162	92	821	173	2349	723	488	46	906	20	41	651
Anaerovorax	522	288	32	17	25	274	35	448	396	94	45	26	34	20	7	0	108	65	107	40	54	38	32	5	41	32	139	23	24	30	11	5	14	59	10	22	5	67	60	10	118	2	3	18	33	0	73	79	4
Eubacterium	56	133	16	29	0	14	3	42	16	70	25	22	20	33	3	1	299	72	110	3	29	18	2	0	2	12	32	9	7	11	4	2	4	172	13	62	126	98	118	1	17	0	9	62	204	3	71	70	4
Pseudoramibacter	11	4	1	16	0	2	1	0	2	3	61	5	0	11	5	1	97	7	95	0	21	3	0	0	25	38	0	2	0	4	0	0	1	28	0	102	76	295	26	0	5	9	0	0	10	1	75	29	0
Catonella	1101	3610	436	454	35	2008	180	207	296	405	22	115	91	58	10	16	1787	1075	766	110	542	246	502	142	192	277	814	178	385	784	869	32	217	268	98	701	383	38	543	22	252	156	97	800	13	122	217	354	51
Johnsonella	45	121	18	104	112	2	203	88	12	0	0	1	0	0	0	9	4	5	2	0	42	1	0	0	0	0	0	0	244	183	275	2	14	89	6	16	18	130	11	1	52	20	0	0	0	0	0	0	0
Lachnoanaerobaculum	0	11	5	61	3	47	2	4	4	20	35	50	4	21	2	24	4	0	0	24	18	51	11	3	11	2	0	35	0	2	0	12	113	0	7	2	0	0	24	1	0	59	29	3	13	1	0	0	1
Filifactor	1075	2015	180	137	662	451	72	398	523	625	102	121	294	545	8	1	907	900	440	0	0	0	0	0	0	0	0	0	1103	746	87	46	324	965	23	379	271	832	581	15	183	7	48	888	952	38	0	0	1
Pectinatus	71	27	61	151	33	167	15	31	9	46	97	122	74	76	30	247	15	87	38	69	114	74	81	826	300	752	7	1995	0	27	5	24	246	7	327	18	14	10	9	118	14	497	209	47	36	564	11	46	224
Schwartzia	362	27	230	148	41	4	11	20	63	95	58	23	218	150	15	75	213	17	226	3	109	148	12	2	5	52	32	49	3	7	0	1	1	2	0	31	0	0	32	0	0	112	1	3	10	12	326	510	25
Selenomonas	26	4	35	15	16	14	3	7	12	55	28	174	75	74	1	73	45	97	112	204	449	165	25	50	317	108	25	2045	27	97	11	4	384	2	9	109	411	6	34	10	3	119	109	112	48	224	75	133	29
Dialister	11	0	21	25	0	187	1	0	0	17	11	4	3	1	7	6	0	2	2	2	105	43	0	7	5	118	11	35	0	0	2	0	6	0	1	7	30	3	2	1	2	165	2	41	3	1	230	125	40
Veillonella	26	4	45	113	54	150	17	37	14	43	87	103	74	85	34	576	0	189	28	71	112	48	69	606	273	635	7	1838	7	40	6	71	250	22	415	9	9	3	9	202	12	367	241	26	20	483	4	48	376
Mycoplasma	45	114	25	64	33	37	27	108	127	20	5	32	1	4	71	32	0	5	0	21	14	52	37	7	23	60	18	105	69	32	61	75	12	264	47	56	7	79	36	140	166	68	248	526	501	6	30	17	12
Present in RefSeq data: blue background
Taxon name	PP_Healthy_Average	PP_Healthy_%	PP_Disease_Average	PP_Disease_%	LC_Disease_Average	LC_Disease_%
Odoribacter	6.55556	0.0694371	91.5185	0.497982	66.1207	0.623962
Porphyromonas	428.778	4.54166	4316.06	23.485	1638.57	15.4627
Alloprevotella	144.222	1.52762	185.074	1.00705	96.3966	0.909666
Prevotella	358.444	3.79668	1403.39	7.63629	487.241	4.59796
Tannerella	55.2222	0.584919	2025.63	11.0221	876.931	8.27534
Capnocytophaga	1609.89	17.0521	159.111	0.865775	592.414	5.59044
Fusobacterium	599.667	6.35173	2614.89	14.2285	928.172	8.75889
Leptotrichia	37.7778	0.400146	39.7963	0.216544	167.828	1.58374
Lautropia	1588	16.8203	135.741	0.738609	235.914	2.22625
Eikenella	14.2222	0.150643	14.4815	0.0787984	12.2759	0.115844
Kingella	56.4444	0.597865	28.6481	0.155884	45.2931	0.427418
Neisseria	297.222	3.14821	28	0.152357	55.4655	0.523412
Desulfomicrobium	3	0.0317763	25.5741	0.139157	26.7069	0.252025
Campylobacter	222.111	2.35262	1010.3	5.49735	602.138	5.6822
Cardiobacterium	21.3333	0.225965	16.5926	0.0902856	41.8103	0.394552
Aggregatibacter	23.6667	0.25068	55.4815	0.301893	35.7931	0.337769
Haemophilus	67.8889	0.719086	61.6111	0.335246	55.5172	0.5239
Pseudomonas	49.7778	0.527251	5.42593	0.0295242	0.189655	0.00178972
Spirochaeta	15.6667	0.165943	159.111	0.865775	36.5345	0.344765
Treponema	197.667	2.0937	2482.19	13.5064	943.931	8.9076
Actinomyces	776.333	8.223	402.944	2.19255	504.879	4.7644
Corynebacterium	49.6667	0.526074	55.537	0.302195	125.017	1.17975
Rothia	914.556	9.68706	946.981	5.15283	1185.9	11.191
Propionibacterium	15.4444	0.163589	10.9815	0.0597538	18.0345	0.170186
Gemella	26.1111	0.276571	15.6296	0.0850458	20.1897	0.190524
Streptococcus	1236.89	13.1012	514.722	2.80077	390.034	3.68064
Anaerovorax	12.8889	0.13652	68.1296	0.370715	41.3621	0.390322
Eubacterium	4.33333	0.0458991	46.0185	0.250402	22.3793	0.211187
Pseudoramibacter	0.666667	0.0070614	22.3333	0.121523	64.2759	0.606553
Catonella	68.4444	0.72497	431.259	2.34662	232.914	2.19794
Johnsonella	22.8889	0.242441	39.4259	0.214529	73.1897	0.69067
Lachnoanaerobaculum	6.33333	0.0670833	15.4074	0.0838367	71.9828	0.67928
Filifactor	53.7778	0.56962	304.963	1.6594	147.741	1.39419
Pectinatus	157.667	1.67002	149.185	0.811765	141.81	1.33822
Schwartzia	27.8889	0.295402	65.6852	0.357414	111.362	1.05089
Selenomonas	30.7778	0.326001	132.796	0.722587	253.638	2.39351
Dialister	6.88889	0.0729678	60.1111	0.327084	52.3621	0.494126
Veillonella	165.111	1.74887	168.13	0.914847	168.103	1.58634
Mycoplasma	66.7778	0.707317	69.037	0.375653	26.5	0.250073
[truncated: 72 more columns]
